# Supplementary material for: Sedentary Behavior as a Risk Factor for Liver Fibrosis Development in Patients with Metabolic Dysfunction-Associated Steatotic Liver Disease (MASLD): A Cross-Sectional Study
Source: J Clin Med. 2025 Oct 24;14(21):7553. doi: 10.3390/jcm14217553 (PMC12609606; doi:10.3390/jcm14217553)
Supplement: Supplementary file 1 [file jcm-14-07553-s001.zip]

Archive with 1 entries (1 files):
- jcm-3935472-supplementary.pdf
